# Supplementary material for: Do Most Children with Functional Constipation Meet the Commonly Used Clinical Trial Endpoints?
Source: Children (Basel). 2025 Feb 15;12(2):234. doi: 10.3390/children12020234 (PMC11854065; doi:10.3390/children12020234)
Supplement: Supplementary file 1 [file children-12-00234-s001.zip]

Archive with 1 entries (1 files):
- children-3443594-supplementary.xlsx
