# Supplementary material for: Do Most Children with Functional Constipation Meet the Commonly Used Clinical Trial Endpoints?
Source: Children (Basel). 2025 Feb 15;12(2):234. doi: 10.3390/children12020234 (PMC11854065; doi:10.3390/children12020234)
Supplement: Supplementary file 1 [file children-12-00234-s001.zip › children-3443594-supplementary.xlsx]

## Sheet: Cohort Comparison
					DGBI					DGBI
					No	Yes	p			non-FC	FC	p
					(n=5059)	(n=1552)				(n=703)	(n=849)
				Demographic Characteristics					Demographic Characteristics
				Age (years)					Age (years)
				X +/- DE	13.7+/-2.2	13.8+/-2.3	0.1213		X +/- DE	13.9+/-2.3	13.7+/-2.2	0.0809
				Range	8_18	8_18			Range	8_18	8_18
				Group of Age					Group of Age
				School-age	1570 (31.0)	433 (27.9)	0.010		School-age	179 (25.5)	254 (29.9)	0.029
				Adolescents	3489 (69.0)	1119 (72.1)			Adolescents	524 (74.5)	595 (70.1)
				Sex					Sex
				Female	2876 (56.9)	1059 (68.2)	0.000		Female	498 (70.8)	561 (66.1)	0.025
				Male	2183 (43.1)	493 (31.8)			Male	205 (29.2)	288 (33.9)
				Race (n=1903)	(n=1483)	(n=420)	0.046		Race (n=420)	(n=210)	(n=210)	0.528
				Mixed	786 (51.7)	232 (55.2)	0.225		Mixed	110 (52.4)	122 (58.1)	0.140
				White	473 (31.9)	136 (32.4)	0.447		White	70 (33.3)	66 (31.4)	0.377
				Black	167 (11.3)	45 (10.7)	0.415		Black	25 (11.9)	20 (9.5)	0.264
				Indigenous	57 (3.8)	7 (1.7)	0.016		Indigenous	5 (2.4)	2 (1.0)	0.225
				School					School
				Public	4455 (88.1)	1270 (81.8)	0.000		Public	579 (82.4)	691 (81.4)	0.335
				Private	604 (11.9)	282 (18.2)			Private	124 (17.6)	158 (18.6)
				City					City
				Bucaramanga	291 (5.8)	76 (4.9)	0.109		Bucaramanga	55 (7.8)	21 (2.5)	0.000
				Corozal	194 (3.8)	71 (4.6)	0.111		Corozal	6 (0.9)	65 (7.7)	0.000
				Cali	2310 (45.7)	798 (51.4)	0.000		Cali	374 (53.2)	424 (49.9)	0.110
				Palmira	703 (13.9)	156 (10.1)	0.000		Palmira	69 (9.8)	87 (10.3)	0.423
				Tulua	1023 (20.2)	334 (21.5)	0.142		Tulua	133 (18.9)	201 (23.7)	0.013
				Florencia	277 (5.5)	59 (3.8)	0.004		Florencia	32 (4.6)	27 (3.2)	0.102
				La Unión	261 (5.2)	58 (3.7)	0.012		La Unión	34 (4.8)	24 (2.8)	0.026
				Region					Region
				Andina	552 (20.1)	134 (17.8)	0.005		Andina	89 (27.1)	45 (10.6)	0.000
				Atlántica	194 (7.1)	71 (9.4)	0.111		Atlántica	6 (1.8)	65 (15.3)	0.000
				Pacífica	1726 (62.8)	490 (65.0)	0.033		Pacífica	202 (61.4)	288 (67.8)	0.000
				Amazónica	277 (10.1)	59 (7.8)	0.004		Amazónica	32 (9.7)	27 (6.4)	0.102
